# Supplementary material for: Biologically inspired optimization of construction sector eco industrial park networks using food web metrics
Source: Sci Rep. 2026 May 24;16:23693. doi: 10.1038/s41598-026-54667-x (PMC13424639; doi:10.1038/s41598-026-54667-x)
Supplement: Supplementary file 2 — Supplementary Material 2 [file 41598_2026_54667_MOESM2_ESM.xlsx]

## Sheet: Summary
	Biologically Inspired Optimization of Construction Sector Eco Industrial Park Networks Using Food Web Metrics
	This file includes (i) the list of NACE codes used in the study together with their sectoral descriptions, (ii) the list of EWC waste codes and corresponding waste type descriptions, and (iii) detailed exchange tables for the eight best-performing solutions, specifying for each configuration the waste-supplying and waste-receiving NACE sectors and the EWC waste codes exchanged between them.

## Sheet: NACE Codes and Branches
NACE Code	NACE Branches
1330	Manufacture of made-up textile articles, except apparel (approximate)
1621	Manufacture of veneer sheets and wood-based panels
1711	Manufacture of pulp
1920	Manufacture of refined petroleum products
2011	Manufacture of industrial gases
2012	Manufacture of dyes and pigments
2013	Manufacture of other inorganic basic chemicals
2014	Manufacture of other organic basic chemicals
2015	Manufacture of fertilisers and nitrogen compounds
2016	Manufacture of plastics in primary forms
2030	Manufacture of paints, varnishes and similar coatings, printing ink and mastics
2059	Manufacture of other chemical products n.e.c. (not elsewhere classified)
2229	Manufacture of other plastic products
2310	Manufacture of flat glass
2332	Manufacture of roofing tiles, chimney-pots and construction products of baked clay
2343	Manufacture of ceramic sanitary fixtures
2351	Manufacture of cement
2361	Manufacture of concrete products for construction purposes
2362	Manufacture of plaster products for construction purposes
2363	Manufacture of ready-mixed concrete
2370	Cutting, shaping and finishing of stone
2399	Manufacture of other non-metallic mineral products n.e.c.
2410	Manufacture of basic iron and steel and of ferro-alloys
2420	Manufacture of tubes, pipes, hollow profiles and related fittings, of steel
2440	Manufacture of basic precious and other non-ferrous metals
2442	Aluminium production
2443	Lead, zinc and tin production
2444	Copper production
2445	Manufacture of other non-ferrous metals
2512	Manufacture of tanks, reservoirs and containers of metal
2529	Manufacture of other tanks, reservoirs and metal containers n.e.c.
2561	Treatment and coating of metals; machining
2599	Manufacture of other fabricated metal products n.e.c.
2610	Manufacture of electronic components (board level)
2700	Manufacture of electrical equipment
2810	Manufacture of general-purpose machinery
2811	Manufacture of engines and turbines, except aircraft, vehicle and cycle engines
2910	Manufacture of motor vehicles
3511	Production of electricity
4120	Construction of residential and non-residential buildings
4211	Construction of roads and motorways
4299	Construction of other civil engineering projects n.e.c.

## Sheet: EWC Codes and Descriptions
EWC Code	EWC Description
010309	other tailings containing dangerous substances
010409	wastes not otherwise specified
030105	sawdust, shavings, cuttings, wood, particle board and veneer containing dangerous substances
050116	sludges from on-site effluent treatment containing dangerous substances
050199	wastes not otherwise specified
060102	other tars
060203	other tars
060602	other tars
060902	other tars
061002	wastes containing dangerous substances
061099	wastes containing dangerous substances
070213	waste plastic
070710	sludges from on-site effluent treatment other than those mentioned in 07 06 11
100101	bottom ash, slag and boiler dust (excluding boiler dust mentioned in 10 01 04)
100102	coal fly ash
100105	Calcium-based reaction wastes from flue-gas desulphurisation in solid form
100107	Calcium-based reaction wastes from flue-gas desulphurisation in solid form
100114	bottom ash, slag and boiler dust from co-incineration containing dangerous substances
100117	Calcium-based reaction wastes from flue-gas desulphurisation in solid form
100202	unprocessed slag
100210	mill scales
100299	sludges and filter cakes from gas treatment containing dangerous substances
100304	primary production slags
100318	carbon-containing wastes from anode manufacture other than those mentioned in 10 03 17
100322	black drosses from secondary production
100329	wastes from treatment of salt slags and black drosses containing dangerous substances
100818	black drosses from secondary production
101208	waste glass-based fibrous materials
101306	solid wastes from gas treatment containing dangerous substances
101314	waste concrete and concrete sludge
120101	ferrous metal filings and turnings
120102	ferrous metal dust and particles
150101	paper and cardboard packaging
150102	plastic packaging
150103	wooden packaging
160209	transformers and capacitors containing PCBs
160210	discarded equipment containing or contaminated by PCBs other than those mentioned in 16 02 09
160214	discarded equipment other than those mentioned in 16 02 09 to 16 02 13
160802	wastes containing oil
161101	carbon-based linings and refractories from metallurgical processes containing dangerous substances
170604	insulation materials other than those mentioned in 17 06 01 and 17 06 03
191204	plastic and rubber
200140	metals
1000000	Air
1000004	Well water
1000005	Carbon dioxide
1000006	Cu recovery
1000007	Demineralised water
1000008	Electricity
1000010	Potable water
1000011	Refined water
1000013	Steam
1000015	Waste heat
1000016	Waste water
1000017	Zn recovery

## Sheet: OFT1 (C-Excluded, Scenario 2 )
Producer Nace Code	Receiver Nace Code	EWC1	EWC2	EWC3	EWC4	EWC5
1920	2445	050116	050199
2445	2015	060602	061002
3511	2361	100102	100114
2410	2351	100105	100202	100210
2442	2351	010309	100304	100329	161101	1000008
2442	2410	010309	100318	1000008
2351	2361	100102	101314
2410	2410	100210	120101	120102	1000013
2700	2444	160209	160210	160214
2610	2444	160209	160210	160214
2410	4211	100202	170604
2012	3511	150103	1000000	1000010	1000011
2015	2442	061099	1000005
2445	2442	100818	1000005
2410	3511	100299	1000007	1000015
3511	2351	100102	1000008
2012	2011	1000008	1000010	1000013
3511	2410	1000008	1000013
3511	2012	1000008	1000013	1000016
3511	2011	1000008	1000013
2012	2410	1000008	1000013
2012	2012	1000008	1000013
2399	2015	010409
1621	2059	030105
2012	2561	060102
2370	2012	060203
2410	2015	060602
2910	2229	070213
2014	2362	070710
3511	2370	100101
3511	2332	100101
1621	2370	100101
1621	2332	100101
3511	4211	100102
3511	4120	100102
2351	4211	100102
2351	4120	100102
2351	2351	100102
3511	2362	100107
2059	2361	100117
2410	4299	100202
2410	2399	100202
2410	2361	100202
2410	2310	100202
2410	2014	100202
2442	4120	100322
2361	4211	101208
2351	2410	101306
2351	2012	101306
2811	2440	120101
2811	2410	120101
2810	2440	120101
2810	2410	120101
2410	2440	120101
2529	2410	120102
2512	2410	120102
2410	2343	150101
2351	2343	150101
2016	2343	150101
2599	2229	150102
2410	2229	150102
2030	2229	150102
2012	2229	150102
1920	2351	160802
1330	2229	191204
2363	2410	200140
2015	2410	200140
2015	2012	1000004
2445	2011	1000005
2015	2011	1000005
2011	2442	1000005
2011	2011	1000005
2443	2444	1000006
2442	2012	1000008
2442	2011	1000008
2012	2351	1000008
2444	2410	1000013
2444	2012	1000013
2444	2011	1000013
2410	2012	1000013
2410	2011	1000013
2442	3511	1000015
2351	3511	1000015
2011	2012	1000016
2444	2443	1000017

## Sheet: OFT1(Scenario 1)
Producer Nace Code	Receiver Nace Code	EWC1	EWC2	EWC3	EWC4
1920	2445	050116	050199
2445	2015	060602	061002
2410	2351	100105	100202	100210
2410	2410	100210	120101	120102	1000013
2420	2420	120101	120102
2420	2410	120101	120102
2410	2420	120101	120102
2700	2444	160209	160210	160214
2610	2444	160209	160210	160214
2012	3511	150103	1000000	1000010	1000011
2410	3511	100299	1000007	1000015
3511	2351	100102	1000008
2012	2013	060102	1000013
2410	2013	100202	1000013
3511	2410	1000008	1000013
3511	2012	1000008	1000013	1000016
2012	2410	1000008	1000013
2012	2012	1000008	1000013
2399	2015	010409
2013	2013	060102
2410	2015	060602
2013	2351	060902
2351	2351	100102
3511	2362	100107
2410	2399	100202
2351	2410	101306
2351	2012	101306
1920	2351	160802
2015	2420	200140
2015	2410	200140
2015	2012	1000004
2012	2351	1000008
3511	2013	1000013
2444	2410	1000013
2444	2013	1000013
2444	2012	1000013
2410	2012	1000013
2351	3511	1000015

## Sheet: OFT2 (C-Excluded,  Scenario 4)
Producer Nace Code	Receiver Nace Code	EWC1	EWC2	EWC3	EWC4
2399	2015	010409
2013	2013	060102
2012	2013	060102	1000013
2370	2013	060203
2370	2012	060203
2410	2015	060602
2013	2351	060902
3511	2370	100101
3511	2351	100102	1000008
2351	2351	100102
2410	2351	100105	100202	100210
2410	2399	100202
2410	2013	100202	1000013
2410	2410	100210	120101	120102	1000013
2410	3511	100299	1000007	1000015
2351	2410	101306
2351	2012	101306
2420	2420	120101	120102
2420	2410	120101	120102
2410	2420	120101	120102
2012	3511	150103	1000000	1000010	1000011
2610	2444	160209	160210	160214
2015	2420	200140
2015	2410	200140
2015	2012	1000004
2443	2444	1000006
3511	2410	1000008	1000013
3511	2012	1000008	1000013	1000016
2012	2410	1000008	1000013
2012	2351	1000008
2012	2012	1000008	1000013
3511	2013	1000013
2444	2410	1000013
2444	2013	1000013
2444	2012	1000013
2410	2012	1000013
2351	3511	1000015
2444	2443	1000017

## Sheet: OFT2 (Scenario 4)
Producer Nace Code	Receiver Nace Code	EWC1	EWC2	EWC3	EWC4
2399	2015	010409
1711	2351	030302	030311	030399	100102
2013	2013	060102
2012	2013	060102	1000013
2370	2013	060203
2370	2012	060203
2410	2015	060602
2013	2351	060902
3511	2370	100101
3511	2351	100102	1000008
2351	2351	100102
2410	2351	100105	100202	100210
2410	2399	100202
2410	2013	100202	1000013
2410	2410	100210	120101	120102	1000013
2410	3511	100299	1000007	1000015
2351	2410	101306
2351	2012	101306
2420	2420	120101	120102
2420	2410	120101	120102
2410	2420	120101	120102
2012	3511	150103	1000000	1000010	1000011
2015	2420	200140
2015	2410	200140
2015	2012	1000004
2443	2444	1000006
3511	2410	1000008	1000013
3511	2012	1000008	1000013	1000016
2012	2410	1000008	1000013
2012	2351	1000008
2012	2012	1000008	1000013
3511	2013	1000013
2444	2410	1000013
2444	2013	1000013
2444	2012	1000013
2410	2012	1000013
2351	3511	1000015
2444	2443	1000017

## Sheet: OFT3 (C-Excluded, Scenario 3)
Producer Nace Code	Receiver Nace Code	EWC1	EWC2	EWC3	EWC4	EWC5
2442	2410	010309	100318	1000008
2442	2351	010309	100304	100329	161101	1000008
2399	2015	010409
2370	2012	060203
2410	2015	060602
2015	2442	061099	1000005
3511	2370	100101
3511	2351	100102	1000008
2351	2351	100102
2410	2351	100105	100202	100210
2410	2399	100202
2410	2410	100210	120101	120102	1000013
2410	3511	100299	1000007	1000015
2351	2410	101306
2351	2012	101306
2420	2420	120101	120102
2420	2410	120101	120102
2410	2420	120101	120102
2012	3511	150103	1000000	1000010	1000011
2015	2420	200140
2015	2410	200140
2015	2012	1000004
2015	2011	1000005
2011	2442	1000005
2011	2011	1000005
3511	2410	1000008	1000013
3511	2012	1000008	1000013	1000016
3511	2011	1000008	1000013
2442	2012	1000008
2442	2011	1000008
2012	2410	1000008	1000013
2012	2351	1000008
2012	2012	1000008	1000013
2012	2011	1000008	1000010	1000013
2410	2012	1000013
2410	2011	1000013
2442	3511	1000015
2351	3511	1000015
2011	2012	1000016

## Sheet: OFT3 (3)
Producer Nace Code	Receiver Nace Code	EWC1	EWC2	EWC3	EWC4	EWC5
2442	2410	010309	100318	1000008
2442	2351	010309	100304	100329	161101	1000008
2399	2015	010409
2370	2012	060203
2410	2015	060602
2015	2442	061099	1000005
3511	2370	100101
3511	2351	100102	1000008
2351	2351	100102
2410	2351	100105	100202	100210
2410	2399	100202
2410	2410	100210	120101	120102	1000013
2410	3511	100299	1000007	1000015
2351	2410	101306
2351	2012	101306
2420	2420	120101	120102
2420	2410	120101	120102
2410	2420	120101	120102
2012	3511	150103	1000000	1000010	1000011
2015	2420	200140
2015	2410	200140
2015	2012	1000004
2015	2011	1000005
2011	2442	1000005
2011	2011	1000005
3511	2410	1000008	1000013
3511	2012	1000008	1000013	1000016
3511	2011	1000008	1000013
2442	2012	1000008
2442	2011	1000008
2012	2410	1000008	1000013
2012	2351	1000008
2012	2012	1000008	1000013
2012	2011	1000008	1000010	1000013
2410	2012	1000013
2410	2011	1000013
2442	3511	1000015
2351	3511	1000015
2011	2012	1000016

## Sheet: OFT4 (C-Excluded, Scenario 5)
Producer Nace Code	Receiver Nace Code	EWC1	EWC2	EWC3	EWC4	EWC5
2442	2410	010309	100318	1000008
2442	2351	010309	100304	100329	161101	1000008
2399	2015	010409
2370	2012	060203
2410	2015	060602
2015	2442	061099	1000005
3511	2370	100101
3511	2351	100102	1000008
2351	2351	100102
2410	2351	100105	100202	100210
2410	2399	100202
2410	2410	100210	120101	120102	1000013
2410	3511	100299	1000007	1000015
2351	2410	101306
2351	2012	101306
2420	2420	120101	120102
2420	2410	120101	120102
2410	2420	120101	120102
2012	3511	150103	1000000	1000010	1000011
2015	2420	200140
2015	2410	200140
2015	2012	1000004
2015	2011	1000005
2011	2442	1000005
2011	2011	1000005
2443	2444	1000006
3511	2410	1000008	1000013
3511	2012	1000008	1000013	1000016
3511	2011	1000008	1000013
2442	2012	1000008
2442	2011	1000008
2012	2410	1000008	1000013
2012	2351	1000008
2012	2012	1000008	1000013
2012	2011	1000008	1000010	1000013
2444	2410	1000013
2444	2012	1000013
2444	2011	1000013
2410	2012	1000013
2410	2011	1000013
2442	3511	1000015
2351	3511	1000015
2011	2012	1000016
2444	2443	1000017

[truncated: 1 more sheets: OFT4 (5)]
