# Supplementary material for: Biologically inspired optimization of construction sector eco industrial park networks using food web metrics
Source: Sci Rep. 2026 May 24;16:23693. doi: 10.1038/s41598-026-54667-x (PMC13424639; doi:10.1038/s41598-026-54667-x)
Supplement: Supplementary file 3 — Supplementary Material 3 [file 41598_2026_54667_MOESM3_ESM.xlsx]

## Sheet: Summary
	Biologically Inspired Optimization of Construction Sector Eco Industrial Park Networks Using Food Web Metrics
	This file includes (i) the top five final-generation genetic algorithm solutions for each scenario, objective-function type, and connectance-inclusion setting, reporting the corresponding objective-function values and food-web metric values, and (ii) convergence plots showing the evolution of objective-function values across iterations for each objective-function type, scenario, and connectance-i…

## Sheet: Top5_GA_Solutions
Scenario	C Included? (0-No, 1-Yes)	Obj. Func. Type	Obj. Func. Value	Iteration No	SR	NL	Nprey	Npredator	C	LD	Pr	V	G	λmax
1	0	1	0.72145	119	40	86	29	25	0.05375	2.15	1.16	2.96552	3.44	4.44234
1	0	1	0.718662	238	41	85	29	25	0.0505651	2.07317	1.16	2.93103	3.4	4.44234
1	0	1	0.718662	286	41	85	29	25	0.0505651	2.07317	1.16	2.93103	3.4	4.44234
1	0	1	0.714041	304	38	82	28	24	0.0567867	2.15789	1.16667	2.92857	3.41667	4.44234
1	0	1	0.708808	592	40	85	29	25	0.053125	2.125	1.16	2.93103	3.4	4.44234
2	0	1	0.760228	82	43	95	31	27	0.0513791	2.2093	1.14815	3.06452	3.51852	4.52683
2	0	1	0.737322	103	41	91	30	26	0.0541344	2.21951	1.15385	3.03333	3.5	4.52683
2	0	1	0.707895	106	43	92	31	27	0.0497566	2.13953	1.14815	2.96774	3.40741	4.52683
2	0	1	0.701295	156	41	89	30	26	0.0529447	2.17073	1.15385	2.96667	3.42308	4.52683
2	0	1	0.681518	191	39	85	29	25	0.0558843	2.17949	1.16	2.93103	3.4	4.52683
3	0	1	0.973611	94	5	17	5	5	0.68	3.4	1	3.4	3.4	3.36523
3	0	1	0.945637	108	6	22	6	6	0.611111	3.66667	1	3.66667	3.66667	4.09582
3	0	1	0.887625	309	7	25	7	7	0.510204	3.57143	1	3.57143	3.57143	4.17423
3	0	1	0.867374	395	6	20	6	6	0.555556	3.33333	1	3.33333	3.33333	3.94329
3	0	1	0.837468	470	7	24	7	7	0.489796	3.42857	1	3.42857	3.42857	4.1079
4	0	1	1.39211	15	3	8	3	3	0.888889	2.66667	1	2.66667	2.66667	2.73205
4	0	1	1.33019	32	5	12	5	4	0.48	2.4	1.25	2.4	3	2.9563
4	0	1	0.890633	51	6	17	6	5	0.472222	2.83333	1.2	2.83333	3.4	3.20096
4	0	1	0.868881	115	7	20	7	6	0.408163	2.85714	1.16667	2.85714	3.33333	3.20096
4	0	1	0.843751	133	7	21	7	6	0.428571	3	1.16667	3	3.5	3.20096
5	0	1	0.834215	1377	11	35	11	11	0.289256	3.18182	1	3.18182	3.18182	4.2177
5	0	1	0.827297	1391	10	33	10	10	0.33	3.3	1	3.3	3.3	4.16724
5	0	1	0.824719	1414	10	33	10	10	0.33	3.3	1	3.3	3.3	4.1801
5	0	1	0.810532	1417	12	42	12	12	0.291667	3.5	1	3.5	3.5	4.40062
5	0	1	0.783077	1624	11	37	11	11	0.305785	3.36364	1	3.36364	3.36364	4.34214
1	1	1	0.804551	218	13	33	11	10	0.195266	2.53846	1.1	3	3.3	4.18194
1	1	1	0.741395	246	13	34	12	10	0.201183	2.61538	1.2	2.83333	3.4	4.18194
1	1	1	0.741395	313	13	34	12	10	0.201183	2.61538	1.2	2.83333	3.4	4.18194
1	1	1	0.694426	376	14	38	13	11	0.193878	2.71429	1.18182	2.92308	3.45455	4.29524
1	1	1	0.694426	414	14	38	13	11	0.193878	2.71429	1.18182	2.92308	3.45455	4.29524
2	1	1	1.35123	254	33	77	26	22	0.0707071	2.33333	1.18182	2.96154	3.5	4.52683
2	1	1	1.34064	305	32	76	25	22	0.0742188	2.375	1.13636	3.04	3.45455	4.52683
2	1	1	1.32449	348	32	75	25	22	0.0732422	2.34375	1.13636	3	3.40909	4.52683
2	1	1	1.31271	369	30	74	24	21	0.0822222	2.46667	1.14286	3.08333	3.52381	4.52683
2	1	1	1.29642	441	30	73	24	21	0.0811111	2.43333	1.14286	3.04167	3.47619	4.52683
3	1	1	1.53267	353	13	42	10	13	0.248521	3.23077	0.769231	4.2	3.23077	4.54555
3	1	1	1.44267	412	14	48	11	14	0.244898	3.42857	0.785714	4.36364	3.42857	4.71704
3	1	1	1.27225	480	15	50	12	15	0.222222	3.33333	0.8	4.16667	3.33333	4.75213
3	1	1	1.1343	1468	17	56	14	17	0.193772	3.29412	0.823529	4	3.29412	4.75213
3	1	1	1.06134	1691	16	55	14	16	0.214844	3.4375	0.875	3.92857	3.4375	4.75213
4	1	1	1.0264	131	12	35	12	10	0.243056	2.91667	1.2	2.91667	3.5	3.52401
4	1	1	0.998369	153	14	38	14	11	0.193878	2.71429	1.27273	2.71429	3.45455	3.52401
4	1	1	0.947666	156	14	39	14	11	0.19898	2.78571	1.27273	2.78571	3.54545	3.59415
4	1	1	0.908791	173	13	37	13	11	0.218935	2.84615	1.18182	2.84615	3.36364	3.52401
4	1	1	0.810493	207	14	40	14	12	0.204082	2.85714	1.16667	2.85714	3.33333	3.59415
5	1	1	3.00539	58	5	10	5	5	0.4	2	1	2	2	2.41421
5	1	1	2.59297	115	6	15	6	6	0.416667	2.5	1	2.5	2.5	2.83118
5	1	1	2.58839	166	6	15	6	6	0.416667	2.5	1	2.5	2.5	2.85403
5	1	1	2.22374	172	7	22	7	7	0.44898	3.14286	1	3.14286	3.14286	3.52401
5	1	1	1.92049	254	8	25	8	8	0.390625	3.125	1	3.125	3.125	3.59415
1	0	2	3.34922	274	28	71	23	20	0.0905612	2.53571	1.15	3.08696	3.55	4.67202
1	0	2	3.33037	285	27	67	22	19	0.0919067	2.48148	1.15789	3.04545	3.52632	4.67202
1	0	2	3.32879	290	27	69	22	20	0.0946502	2.55556	1.1	3.13636	3.45	4.67202
1	0	2	3.26932	302	27	66	22	19	0.090535	2.44444	1.15789	3	3.47368	4.67202
1	0	2	3.25685	303	26	62	21	18	0.091716	2.38462	1.16667	2.95238	3.44444	4.67202
2	0	2	3.56921	174	37	83	28	24	0.0606282	2.24324	1.16667	2.96429	3.45833	4.52683
2	0	2	3.56246	182	37	88	28	25	0.0642805	2.37838	1.12	3.14286	3.52	4.67202
2	0	2	3.56012	204	36	87	28	24	0.0671296	2.41667	1.16667	3.10714	3.625	4.67202
2	0	2	3.51052	218	36	86	28	24	0.066358	2.38889	1.16667	3.07143	3.58333	4.67202
2	0	2	3.47215	283	32	75	25	22	0.0732422	2.34375	1.13636	3	3.40909	4.52683
3	0	2	3.56595	219	9	36	9	9	0.444444	4	1	4	4	4.50405
3	0	2	3.46659	235	9	35	9	9	0.432099	3.88889	1	3.88889	3.88889	4.4923
3	0	2	3.33632	250	10	38	10	10	0.38	3.8	1	3.8	3.8	4.53368
3	0	2	3.28342	285	9	32	9	9	0.395062	3.55556	1	3.55556	3.55556	4.34214
3	0	2	3.16422	6245	11	37	11	11	0.305785	3.36364	1	3.36364	3.36364	4.34214
4	0	2	3.36427	184	10	33	10	9	0.33	3.3	1.11111	3.3	3.66667	4.26128
4	0	2	3.25984	210	10	35	10	10	0.35	3.5	1	3.5	3.5	4.31016
4	0	2	3.17476	233	11	35	11	10	0.289256	3.18182	1.1	3.18182	3.5	4.29524
4	0	2	3.16422	251	11	37	11	11	0.305785	3.36364	1	3.36364	3.36364	4.34214
4	0	2	3.0915	262	12	38	12	11	0.263889	3.16667	1.09091	3.16667	3.45455	4.34214
5	0	2	3.33632	293	10	38	10	10	0.38	3.8	1	3.8	3.8	4.53368
5	0	2	3.28342	330	9	32	9	9	0.395062	3.55556	1	3.55556	3.55556	4.34214
5	0	2	3.26223	379	9	32	9	9	0.395062	3.55556	1	3.55556	3.55556	4.36333
5	0	2	3.14303	906	11	37	11	11	0.305785	3.36364	1	3.36364	3.36364	4.36333
5	0	2	3.12143	952	12	44	12	12	0.305556	3.66667	1	3.66667	3.66667	4.61524
1	1	2	3.69181	186	33	78	25	22	0.0716253	2.36364	1.13636	3.12	3.54545	4.67202
1	1	2	3.63757	210	33	77	25	22	0.0707071	2.33333	1.13636	3.08	3.5	4.67202
1	1	2	3.59463	255	28	68	22	19	0.0867347	2.42857	1.15789	3.09091	3.57895	4.67202
1	1	2	3.47244	306	28	66	22	19	0.0841837	2.35714	1.15789	3	3.47368	4.67202
1	1	2	3.41134	332	28	65	22	19	0.0829082	2.32143	1.15789	2.95455	3.42105	4.67202
2	1	2	3.75815	148	38	91	29	25	0.0630194	2.39474	1.16	3.13793	3.64	4.67202
2	1	2	3.73793	155	40	93	30	26	0.058125	2.325	1.15385	3.1	3.57692	4.67202
2	1	2	3.72736	163	39	91	29	26	0.0598291	2.33333	1.11538	3.13793	3.5	4.67202
2	1	2	3.69818	165	37	88	28	25	0.0642805	2.37838	1.12	3.14286	3.52	4.67202
2	1	2	3.64416	190	36	86	28	24	0.066358	2.38889	1.16667	3.07143	3.58333	4.67202
3	1	2	4.14997	103	7	28	7	7	0.571429	4	1	4	4	4.29146
3	1	2	4.10592	125	8	27	7	8	0.421875	3.375	0.875	3.85714	3.375	4.2181
3	1	2	3.76093	148	8	30	8	8	0.46875	3.75	1	3.75	3.75	4.32782
3	1	2	3.76025	193	8	30	8	8	0.46875	3.75	1	3.75	3.75	4.3285
3	1	2	3.45729	219	9	32	9	9	0.395062	3.55556	1	3.55556	3.55556	4.36333
4	1	2	3.45863	330	11	39	11	10	0.322314	3.54545	1.1	3.54545	3.9	4.53368
4	1	2	3.41342	341	10	33	10	9	0.33	3.3	1.11111	3.3	3.66667	4.34214
4	1	2	3.30476	371	12	36	12	10	0.25	3	1.2	3	3.6	4.29524
4	1	2	3.1659	386	13	39	13	11	0.230769	3	1.18182	3	3.54545	4.34214
4	1	2	3.15539	413	12	38	12	11	0.263889	3.16667	1.09091	3.16667	3.45455	4.34214
5	1	2	3.94366	155	7	26	7	7	0.530612	3.71429	1	3.71429	3.71429	4.17124
5	1	2	3.52592	218	9	31	9	9	0.382716	3.44444	1	3.44444	3.44444	4.17124
5	1	2	3.40984	295	10	35	10	10	0.35	3.5	1	3.5	3.5	4.31016
5	1	2	3.27001	340	11	37	11	11	0.305785	3.36364	1	3.36364	3.36364	4.34214
5	1	2	3.26105	344	12	42	12	12	0.291667	3.5	1	3.5	3.5	4.40062
1	0	3	2.09564	184	19	68	17	17	0.188366	3.57895	1	4	4	4.75213
1	0	3	2.07806	196	18	67	16	17	0.20679	3.72222	0.941176	4.1875	3.94118	4.75213
1	0	3	2.01899	256	17	60	16	15	0.207612	3.52941	1.06667	3.75	4	4.75213
1	0	3	1.95604	258	16	59	15	15	0.230469	3.6875	1	3.93333	3.93333	4.75213
1	0	3	1.94458	266	17	63	16	16	0.217993	3.70588	1	3.9375	3.9375	4.75213
2	0	3	2.47798	246	30	89	24	23	0.0988889	2.96667	1.04348	3.70833	3.86957	4.75213
2	0	3	2.45889	254	29	87	23	23	0.103448	3	1	3.78261	3.78261	4.75213
2	0	3	2.44662	290	28	85	22	23	0.108418	3.03571	0.956522	3.86364	3.69565	4.75213
2	0	3	2.43762	314	28	86	22	23	0.109694	3.07143	0.956522	3.90909	3.73913	4.75213
2	0	3	2.43362	329	27	84	21	23	0.115226	3.11111	0.913043	4	3.65217	4.75213
3	0	3	1.87706	118	8	33	8	8	0.515625	4.125	1	4.125	4.125	4.46114
3	0	3	1.81457	154	9	35	9	9	0.432099	3.88889	1	3.88889	3.88889	4.4923
3	0	3	1.80694	256	10	38	10	10	0.38	3.8	1	3.8	3.8	4.53368
3	0	3	1.80303	312	11	45	11	11	0.371901	4.09091	1	4.09091	4.09091	4.75213
3	0	3	1.78529	361	10	39	10	10	0.39	3.9	1	3.9	3.9	4.61524
4	0	3	1.87706	132	8	33	8	8	0.515625	4.125	1	4.125	4.125	4.46114
4	0	3	1.81457	143	9	35	9	9	0.432099	3.88889	1	3.88889	3.88889	4.4923
4	0	3	1.80694	189	10	38	10	10	0.38	3.8	1	3.8	3.8	4.53368
4	0	3	1.80303	280	11	45	11	11	0.371901	4.09091	1	4.09091	4.09091	4.75213
4	0	3	1.78529	385	10	39	10	10	0.39	3.9	1	3.9	3.9	4.61524
5	0	3	1.88308	170	7	28	7	7	0.571429	4	1	4	4	4.31979
5	0	3	1.85185	239	8	31	8	8	0.484375	3.875	1	3.875	3.875	4.36896
5	0	3	1.8494	245	9	37	9	9	0.45679	4.11111	1	4.11111	4.11111	4.54555
5	0	3	1.82564	307	9	36	9	9	0.444444	4	1	4	4	4.50405
5	0	3	1.78529	459	10	39	10	10	0.39	3.9	1	3.9	3.9	4.61524
1	1	3	2.00468	417	19	66	18	17	0.182825	3.47368	1.05882	3.66667	3.88235	4.75213
1	1	3	2.00284	450	18	64	17	16	0.197531	3.55556	1.0625	3.76471	4	4.75213
1	1	3	2.00284	501	18	64	17	16	0.197531	3.55556	1.0625	3.76471	4	4.75213
1	1	3	1.94466	550	17	63	16	16	0.217993	3.70588	1	3.9375	3.9375	4.75213
1	1	3	1.92803	640	15	58	14	15	0.257778	3.86667	0.933333	4.14286	3.86667	4.75213
2	1	3	2.46079	241	29	87	23	23	0.103448	3	1	3.78261	3.78261	4.75213
2	1	3	2.45171	282	29	88	23	23	0.104637	3.03448	1	3.82609	3.82609	4.75213
2	1	3	2.44833	287	28	85	22	23	0.108418	3.03571	0.956522	3.86364	3.69565	4.75213
2	1	3	2.43929	295	28	86	22	23	0.109694	3.07143	0.956522	3.90909	3.73913	4.75213
2	1	3	2.43509	308	27	84	21	23	0.115226	3.11111	0.913043	4	3.65217	4.75213
3	1	3	1.87356	210	8	31	8	8	0.484375	3.875	1	3.875	3.875	4.36896
3	1	3	1.84193	241	9	36	9	9	0.444444	4	1	4	4	4.50405
3	1	3	1.81588	265	10	38	10	10	0.38	3.8	1	3.8	3.8	4.53368
3	1	3	1.8112	306	11	45	11	11	0.371901	4.09091	1	4.09091	4.09091	4.75213
3	1	3	1.79537	451	10	39	10	10	0.39	3.9	1	3.9	3.9	4.61524
4	1	3	1.84193	368	9	36	9	9	0.444444	4	1	4	4	4.50405
4	1	3	1.82935	439	9	35	9	9	0.432099	3.88889	1	3.88889	3.88889	4.4923
4	1	3	1.81588	445	10	38	10	10	0.38	3.8	1	3.8	3.8	4.53368
4	1	3	1.8112	556	11	45	11	11	0.371901	4.09091	1	4.09091	4.09091	4.75213
4	1	3	1.79537	691	10	39	10	10	0.39	3.9	1	3.9	3.9	4.61524
5	1	3	2.27744	77	7	25	7	7	0.510204	3.57143	1	3.57143	3.57143	3.65376
5	1	3	2.11693	173	7	31	7	7	0.632653	4.42857	1	4.42857	4.42857	4.43907
5	1	3	1.95767	192	8	34	8	8	0.53125	4.25	1	4.25	4.25	4.50171
5	1	3	1.86714	207	9	37	9	9	0.45679	4.11111	1	4.11111	4.11111	4.54555
5	1	3	1.80846	452	11	43	11	11	0.355372	3.90909	1	3.90909	3.90909	4.54555
1	0	4	1.72304	356	39	87	29	25	0.0571992	2.23077	1.16	3	3.48	4.61524
1	0	4	1.70549	372	38	82	28	24	0.0567867	2.15789	1.16667	2.92857	3.41667	4.61524
1	0	4	1.70412	718	40	86	29	25	0.05375	2.15	1.16	2.96552	3.44	4.61524
1	0	4	1.68034	1389	39	86	29	25	0.0565417	2.20513	1.16	2.96552	3.44	4.61524
1	0	4	1.65531	2789	38	86	29	25	0.0595568	2.26316	1.16	2.96552	3.44	4.61524
2	0	4	2.9753	85	41	95	30	27	0.056514	2.31707	1.11111	3.16667	3.51852	4.67202
2	0	4	2.91923	93	39	91	29	26	0.0598291	2.33333	1.11538	3.13793	3.5	4.67202
2	0	4	2.8776	166	38	89	28	26	0.0616343	2.34211	1.07692	3.17857	3.42308	4.67202
2	0	4	2.86208	213	36	86	27	25	0.066358	2.38889	1.08	3.18519	3.44	4.67202
2	0	4	2.8584	245	37	87	28	25	0.06355	2.35135	1.12	3.10714	3.48	4.67202
3	0	4	1.30527	300	9	32	9	9	0.395062	3.55556	1	3.55556	3.55556	4.36333
3	0	4	1.28973	660	11	37	11	11	0.305785	3.36364	1	3.36364	3.36364	4.36333
3	0	4	1.2829	789	12	44	12	12	0.305556	3.66667	1	3.66667	3.66667	4.53368
3	0	4	1.27783	844	13	51	13	13	0.301775	3.92308	1	3.92308	3.92308	4.75213
3	0	4	1.26116	941	12	44	12	12	0.305556	3.66667	1	3.66667	3.66667	4.61524
4	0	4	1.84329	1358	8	27	8	7	0.421875	3.375	1.14286	3.375	3.85714	3.59415
4	0	4	1.79491	1464	7	22	7	6	0.44898	3.14286	1.16667	3.14286	3.66667	3.38685
4	0	4	1.63633	1537	9	28	9	8	0.345679	3.11111	1.125	3.11111	3.5	3.59415
4	0	4	1.63331	1688	10	30	10	9	0.3	3	1.11111	3	3.33333	3.59415
4	0	4	1.61787	1786	9	27	9	8	0.333333	3	1.125	3	3.375	3.52401
5	0	4	0.899319	1269	9	30	9	9	0.37037	3.33333	1	3.33333	3.33333	4.17423
5	0	4	0.881245	1420	10	36	10	10	0.36	3.6	1	3.6	3.6	4.38499
5	0	4	0.867727	1490	10	35	10	10	0.35	3.5	1	3.5	3.5	4.3285
5	0	4	0.840264	1565	11	37	11	11	0.305785	3.36364	1	3.36364	3.36364	4.36333
5	0	4	0.838928	1658	12	44	12	12	0.305556	3.66667	1	3.66667	3.66667	4.61524
1	1	4	1.45856	222	37	93	28	24	0.0679328	2.51351	1.16667	3.32143	3.875	4.75213
1	1	4	1.37862	228	39	91	29	25	0.0598291	2.33333	1.16	3.13793	3.64	4.61524
1	1	4	1.37203	396	39	87	29	25	0.0571992	2.23077	1.16	3	3.48	4.36333
1	1	4	1.34153	443	38	82	28	24	0.0567867	2.15789	1.16667	2.92857	3.41667	4.52683
1	1	4	1.32846	487	39	87	29	25	0.0571992	2.23077	1.16	3	3.48	4.52683
2	1	4	2.17591	426	32	82	26	22	0.0800781	2.5625	1.18182	3.15385	3.72727	4.67202
2	1	4	2.13316	444	31	81	25	22	0.0842872	2.6129	1.13636	3.24	3.68182	4.67202
2	1	4	2.1281	531	29	75	23	20	0.0891795	2.58621	1.15	3.26087	3.75	4.67202
2	1	4	2.11171	839	28	68	22	19	0.0867347	2.42857	1.15789	3.09091	3.57895	4.52683
2	1	4	2.10913	874	30	73	24	21	0.0811111	2.43333	1.14286	3.04167	3.47619	4.52683
3	1	4	1.70081	175	9	32	9	9	0.395062	3.55556	1	3.55556	3.55556	4.36333
3	1	4	1.67554	218	10	38	10	10	0.38	3.8	1	3.8	3.8	4.53368
3	1	4	1.66119	302	11	45	11	11	0.371901	4.09091	1	4.09091	4.09091	4.75213
3	1	4	1.4842	522	13	51	13	13	0.301775	3.92308	1	3.92308	3.92308	4.75213
3	1	4	1.46969	725	12	42	12	12	0.291667	3.5	1	3.5	3.5	4.40062
4	1	4	1.29466	137	14	43	14	11	0.219388	3.07143	1.27273	3.07143	3.90909	4.10629
4	1	4	1.26548	140	12	34	12	10	0.236111	2.83333	1.2	2.83333	3.4	3.5251
4	1	4	1.20071	163	13	41	13	11	0.242604	3.15385	1.18182	3.15385	3.72727	4.10629
4	1	4	1.18717	169	12	35	12	10	0.243056	2.91667	1.2	2.91667	3.5	3.8711
4	1	4	1.06476	249	14	43	14	12	0.219388	3.07143	1.16667	3.07143	3.58333	4.10629
5	1	4	1.1312	243	11	43	11	11	0.355372	3.90909	1	3.90909	3.90909	4.54555
5	1	4	1.11542	293	12	49	12	12	0.340278	4.08333	1	4.08333	4.08333	4.71704
5	1	4	1.10541	308	11	42	11	11	0.347107	3.81818	1	3.81818	3.81818	4.50405
5	1	4	1.07035	312	11	40	11	11	0.330579	3.63636	1	3.63636	3.63636	4.35908
5	1	4	0.969122	374	12	42	12	12	0.291667	3.5	1	3.5	3.5	4.40062

## Sheet: GA_Convergence
	Figure: The changes in objective function values with respect to the number of iterations.
	Note: The maximum number of iterations shown in the graph indicates the iteration at which the best solution was obtained. No better solution was found within the iterations up to 10,000.
